# Supplementary material for: Nonhomologous end-joining uses distinct mechanisms to repair each strand of a double strand break
Source: Nat Commun. 2025 Nov 24;16:11599. doi: 10.1038/s41467-025-66528-8 (PMC12748747; doi:10.1038/s41467-025-66528-8)
Supplement: Supplementary file 3 — Supplementary Dataset 1 [file 41467_2025_66528_MOESM3_ESM.xlsx]

## Sheet: Sheet1
Dataset S1.
Extrachromosomal substrate oligo sequences. Overhang sequences indicated in lowercase, Strand ID region indicated in lowercase, underlined. Ribonucleotides indicated in bold.
Substrates	Name	Sequence (5’ à 3’)
5'GCGT / GCGT (G:T / G:T)	AJL410	/5phos/gcgtTAGCTTAGCTGTATAGTCACCCTGCAGCACGATTCACTCTGTTCCATTAAGCGATGCTCTCAccgaaTTCTGTTAGACTAGAAGCAGGGTAGCCAGCTTGAGAGCTGAGGCAT-3’
Fig. 2B	AJL411	/5phos/gcgtATGCCTCAGCTCTCAGACTGGCTACCCTGCTTCTAGTCTAACAGAAaagccTGAGAGCATCGCTTAATGGAACAGAGTGAATCGTGCTGCAGGGTGACTATACAGCTAAGCTA
5'GCGT / GCGT (G:T / G:T) - for seq	AJL514	/5phos/gcgtTAGCTTAGCTGTATAGTCACCCTGCAGATCTTCACTCTCACACCCATCAATAGCACGATTCACTCTGTTCCATGCAGTGGAATCGCTATCGATGCAACTTCGTGAGGACACACTGTAAGCGATGCTCTCAccgaaTTCTGTTAGACTTGTGGTGGATGACAGAAGCAGGGTAGCCAGTCTGAGAGCTGAGGCAT-3’
Figs. 2C-D	AJL515	/5phos/gcgtATGCCTCAGCTCTCAGACTGGCTACCCTGCTTCTGTCATCCACCACAAGTCTAACAGAAaagccTGAGAGCATCGCTTACAGTGTGTCCTCACGAAGTTGCATCGATAGCGATTCCACTGCATGGAACAGAGTGAATCGTGCTATTGATGGGTGTGAGAGTGAAGATCTGCAGGGTGACTATACAGCTAAGCTA-3’
5'GCGT / CCGT (G:T / C:T) - for seq	AJL514	/5phos/gcgtTAGCTTAGCTGTATAGTCACCCTGCAGATCTTCACTCTCACACCCATCAATAGCACGATTCACTCTGTTCCATGCAGTGGAATCGCTATCGATGCAACTTCGTGAGGACACACTGTAAGCGATGCTCTCAccgaaTTCTGTTAGACTTGTGGTGGATGACAGAAGCAGGGTAGCCAGTCTGAGAGCTGAGGCAT-3’
Figs. 2E-F, S2E	AJL516	/5phos/ccgtATGCCTCAGCTCTCAGACTGGCTACCCTGCTTCTGTCATCCACCACAAGTCTAACAGAAaagccTGAGAGCATCGCTTACAGTGTGTCCTCACGAAGTTGCATCGATAGCGATTCCACTGCATGGAACAGAGTGAATCGTGCTATTGATGGGTGTGAGAGTGAAGATCTGCAGGGTGACTATACAGCTAAGCTA-3’
5’CCGT / CCGT (C:T / C:T)	AJL571	/5phos/ccgtTAGCTTAGCTGTATAGTCACCCTGCAGATCTTCACTCTCACACCCATCAATAGCACGATTCACTCTGTTCCATGCAGTGGAATCGCTATCGATGCAACTTCGTGAGGACACACTGTAAGCGATGCTCTCAccgaaTTCTGTTAGACTTGTGGTGGATGACAGAAGCAGGGTAGCCAGTCTGAGAGCTGAGGCAT-3’
fig. S2E	AJL516	/5phos/ccgtATGCCTCAGCTCTCAGACTGGCTACCCTGCTTCTGTCATCCACCACAAGTCTAACAGAAaagccTGAGAGCATCGCTTACAGTGTGTCCTCACGAAGTTGCATCGATAGCGATTCCACTGCATGGAACAGAGTGAATCGTGCTATTGATGGGTGTGAGAGTGAAGATCTGCAGGGTGACTATACAGCTAAGCTA-3’
5’CCGT / GCGT (C:T / G:T)	AJL571	/5phos/ccgtTAGCTTAGCTGTATAGTCACCCTGCAGATCTTCACTCTCACACCCATCAATAGCACGATTCACTCTGTTCCATGCAGTGGAATCGCTATCGATGCAACTTCGTGAGGACACACTGTAAGCGATGCTCTCAccgaaTTCTGTTAGACTTGTGGTGGATGACAGAAGCAGGGTAGCCAGTCTGAGAGCTGAGGCAT-3’
fig. S2E	AJL515	/5phos/gcgtATGCCTCAGCTCTCAGACTGGCTACCCTGCTTCTGTCATCCACCACAAGTCTAACAGAAaagccTGAGAGCATCGCTTACAGTGTGTCCTCACGAAGTTGCATCGATAGCGATTCCACTGCATGGAACAGAGTGAATCGTGCTATTGATGGGTGTGAGAGTGAAGATCTGCAGGGTGACTATACAGCTAAGCTA-3’
3'GAG / GAG	AJL334	/5phos/TCCACCTTAGCTGTATAGTCACCCTGCAGATCTTCACTCTCACACCCATCAATAGCACGATTCACTCTGTTCCATGCAGTGGAATCGCTATCGATGCAACTTCGTGAGGACACACTGTAAGCGATGCTCTCAccgaaTTCTGTTAGACTTGTGGTGGATGACAGAAGCAGGGTAGCCAGTCTGAGAGCTGAGGTCgag-3’
Figs. 3B, 3D, S3A, S3E, S3H	AJL335	/5phos/GACCTCAGCTCTCAGACTGGCTACCCTGCTTCTGTCATCCACCACAAGTCTAACAGAAaagccTGAGAGCATCGCTTACAGTGTGTCCTCACGAAGTTGCATCGATAGCGATTCCACTGCATGGAACAGAGTGAATCGTGCTATTGATGGGTGTGAGAGTGAAGATCTGCAGGGTGACTATACAGCTAAGGTGGAgag
3'GAGrC / GAG	AJL385	/5phos/TCCACCTTAGCTGTATAGTCACCCTGCAGCACGATTCACTCTGTTCCATTAAGCGATGCTCTCAccgaaTTCTGTTAGACTAGAAGCAGGGTAGCCAGTCTGAGAGCTGAGGGAgagrc
fig. S3F, S3I	AJL384	/5phos/TCCCTCAGCTCTCAGACTGGCTACCCTGCTTCTAGTCTAACAGAAaagccTGAGAGCATCGCTTAATGGAACAGAGTGAATCGTGCTGCAGGGTGACTATACAGCTAAGGTGGAgag
3’GAGdC / GAG	AJL385	/5phos/TCCACCTTAGCTGTATAGTCACCCTGCAGCACGATTCACTCTGTTCCATTAAGCGATGCTCTCAccgaaTTCTGTTAGACTAGAAGCAGGGTAGCCAGTCTGAGAGCTGAGGGAgagrc
fig. S3F	AJL384	/5phos/TCCCTCAGCTCTCAGACTGGCTACCCTGCTTCTAGTCTAACAGAAaagccTGAGAGCATCGCTTAATGGAACAGAGTGAATCGTGCTGCAGGGTGACTATACAGCTAAGGTGGAgag
3'GAG / G	AJL334	/5phos/TCCACCTTAGCTGTATAGTCACCCTGCAGATCTTCACTCTCACACCCATCAATAGCACGATTCACTCTGTTCCATGCAGTGGAATCGCTATCGATGCAACTTCGTGAGGACACACTGTAAGCGATGCTCTCAccgaaTTCTGTTAGACTTGTGGTGGATGACAGAAGCAGGGTAGCCAGTCTGAGAGCTGAGGTCgag-3’
Figs. S3J	AJL530	/5phos/GACCTCAGCTCTCAGACTGGCTACCCTGCTTCTGTCATCCACCACAAGTCTAACAGAAaagccTGAGAGCATCGCTTACAGTGTGTCCTCACGAAGTTGCATCGATAGCGATTCCACTGCATGGAACAGAGTGAATCGTGCTATTGATGGGTGTGAGAGTGAAGATCTGCAGGGTGACTATACAGCTAAGGTGGAg-3’
3’GAGrC / G	AJL385	/5phos/TCCACCTTAGCTGTATAGTCACCCTGCAGCACGATTCACTCTGTTCCATTAAGCGATGCTCTCAccgaaTTCTGTTAGACTAGAAGCAGGGTAGCCAGTCTGAGAGCTGAGGGAgagrc
Figs. 3E, S3J, S3M	AJL540	/5phos/TCCCTCAGCTCTCAGACTGGCTACCCTGCTTCTAGTCTAACAGAAaagccTGAGAGCATCGCTTAATGGAACAGAGTGAATCGTGCTGCAGGGTGACTATACAGCTAAGGTGGAg
3’CG / blunt	KKC282	/5phos/TGTTAGCTGTATAGTCACCCTGCAGATCTTCACTCTCACACCCATCGCACGATTCACTCTGGCAGTGCTATCACTGCACTTGTGGTGGATGACCTAAGCGATGCTCTCACCGAGAGAAGCAGGGTAGCCAGTCTGAGACAgc-3’
figs. S1A, S1C-D	KKC283	/5Phos/TGTCTCAGACTGGCTACCCTGCTTCTCTCGGTGAGAGCATCGCTTAGGTCATCCACCACAAGTGCAGTGATAGCACTGCCAGAGTGAATCGTGCGATGGGTGTGAGAGTGAAGATCTGCAGGGTGACTATACAGCTAACA-3’
5'GGCC / GGCC mispaired	AJL444	/5phos/ggccAAGCTTAGCTGTATAGTCACCCTGCAGCACGATTCACTCTGTTCCATTAAGCGATGCTCTCAccgaaTTCTGTTAGACTAGAAGCAGGGTAGCCAGTCTGAGAGCTGAGGCAT-3’
fig. S1F	AJL445	/5phos/ggccATGCCTCAGCTCTCAGACTGGCTACCCTGCTTCTAGTCTAACAGAAaagccTGAGAGCATCGCTTAATGGAACAGAGTGAATCGTGCTGCAGGGTGACTATACAGCTAAGCTT-3’
5'GGCC / GGCC duplexed	AJL444	/5phos/ggccAAGCTTAGCTGTATAGTCACCCTGCAGCACGATTCACTCTGTTCCATTAAGCGATGCTCTCAccgaaTTCTGTTAGACTAGAAGCAGGGTAGCCAGTCTGAGAGCTGAGGCAT-3’
fig. S1F	AJL452	/5phos/ggccATGCCTCAGCTCTCAGACTGGCTACCCTGCTTCTAGTCTAACAGAAttcggTGAGAGCATCGCTTAATGGAACAGAGTGAATCGTGCTGCAGGGTGACTATACAGCTAAGCTT-3’
5'GC / GC	AJL227	/5phos/gcTGAAGGACTGTTGCGTGCACGATTCACTCTGTTCCATGTCCAAGATACGGATCTTCACTCTCACACCCATCGATGGGACTTCGGCTGAGGAGGACATGTTAGACTTGTGGTGGATGACTAAGCGATGCTCTCACCGAAGTGTCAGTCTTCATCAAGGTCACGCGTGACT-3’
Figs. 3D, S3E, S3H-I	AJL228	/5phos/gcAGTCACGCGTGACCTTGATGAAGACTGACACTTCGGTGAGAGCATCGCTTAGTCATCCACCACAAGTCTAACATGTCCTCCTCAGCCGAAGTCCCATCGATGGGTGTGAGAGTGAAGATCCGTATCTTGGACATGGAACAGAGTGAATCGTGCACGCAACAGTCCTTCA-3’
SSBR amplicon	AJL537	5’GCACGATTCACTCTGTTCCATGCAGTGGAATCGCTATCGATGGGACTTCGGCTGAGGAGGACACACTGCTGCTGAAGGACTGTTGCGTGCACGATTCACT-3’
figs. S1A, C-D, S3I
Crystallization oligos	-	5′-CGGCArGTACTG-3’
	-	5′-CAGTAC-3′
Figs. 3F-I	-	/5phos/GCCG-3′
Model Product Controls	Name	Sequence (5’ à 3’)
5'G:T / G:T top product	AJL414	5’TAGAAGCAGGGTAGCCAGTCTGAGAGCTGAGGCATgcgtTAGCTTAGCTGTATAGTCACC-3’
fig. S2A
5'G:T / G:T- bottom product	AJL415	5’TAGAAGCAGGGTAGCCAGTCTGAGAGCTGAGGCATacgcTAGCTTAGCTGTATAGTCACC-3’
fig. S2A
5'G:T / C:T top product	AJL414	5’TAGAAGCAGGGTAGCCAGTCTGAGAGCTGAGGCATgcgtTAGCTTAGCTGTATAGTCACC-3’
fig. S2B
5'G:T / C:T bottom product	AJL443	5’TAGAAGCAGGGTAGCCAGTCTGAGAGCTGAGGCATacggTAGCTTAGCTGTATAGTCACC-3’
fig. S2B
5'C:T / C:T top product	AJL595	5’TAGAAGCAGGGTAGCCAGTCTGAGAGCTGAGGCATccgtTAGCTTAGCTGTATAGTCACC-3’
fig. S2C
5'C:T / C:T bottom product	AJL443	5’TAGAAGCAGGGTAGCCAGTCTGAGAGCTGAGGCATacggTAGCTTAGCTGTATAGTCACC-3’
fig. S2C
5'C:T / G:T top product	AJL595	5’TAGAAGCAGGGTAGCCAGTCTGAGAGCTGAGGCATccgtTAGCTTAGCTGTATAGTCACC-3’
fig. S2D
5'C:T / G:T bottom product	AJL415	5’TAGAAGCAGGGTAGCCAGTCTGAGAGCTGAGGCATacgcTAGCTTAGCTGTATAGTCACC-3’
fig. S2D
3'GAG / GAG	AJL241	5’ACCTAAGCGATGCTCTCACCGAGAGAAGCAGGGTAGCCAGTCTGAGAACGTTCgagrcTCCACCTTAGCTGTATAGTCACCCTGCAGAT-3’
top +rC fig. S3G
3'GAG / GAG	AJL242	5’ACCTAAGCGATGCTCTCACCGAGAGAAGCAGGGTAGCCAGTCTGAGAACGTTCgagcTCCACCTTAGCTGTATAGTCACCCTGCAGAT-3’
top +dC fig. S3B, S3G
3'GAG / GAG bottom templated	AJL243	5’ATCTGCAGGGTGACTATACAGCTAAGGTGGAgctcGAACGtTCTCAGACTGGCTACCCTGCTTCTCTCGGTGAGAGCATCGCTTAGGT-3’
fig. S3B
3'GAG / GAG top templated	AJL244	5’ACCTAAGCGATGCTCTCACCGAGAGAAGCAGGGTAGCCAGTCTGAGAACGTTCgctcTCCACCTTAGCTGTATAGTCACCCTGCAGAT-3’
fig. S3B
3'GAG / GAG bottom +C	AJL291	5’ATCTGCAGGGTGACTATACAGCTAAGGTGGAgagcGAACGtTCTCAGACTGGCTACCCTGCTTCTCTCGGTGAGAGCATCGCTTAGGT-3’
fig. S3B
3'GAG / GAG top +C (std. curve)	AJL538	5’CAATAGCACGATTCACTCTGTTCCATGCAGTGGAATCGCTATCGATGCAACTTCGTGAGGACACACTGTAAGCGATGCTCTCAccgaaTTCTGTTAGACTTGTGGTGGATGACAGAAGCAGGGTAGCCAGTCTGAGAGCTGAGGTCgagcTCCACCTTAGCTGTATAGTCACCCTGCAGATCT-3’
fig. S3C-D
5'GC / GC (std. curve)	AJL539	5’GCACGATTCACTCTGTTCCATGTCCAAGATACGGATCTTCACTCTCACACCCATCGATGGGACTTCGGCTGAGGAGGACATGTTAGACTTGTGGTGGATGACTAAGCGATGCTCTCACCGAAGTGTCAGTCTTCATCAAGGTCACGCGTGACTgcTGAAGGACTGTTGCGTGCAC-3’
fig. S3C-D
Amplification primers	Name	Sequence (5’ à 3’)
5'G:T / G:T top	AJL412	5’-ACTATACAGCTAAGCTAACGCAT-3’
5'G:T / G:T bottom	AJL416	5’-ACTATACAGCTAAGCTAGCGT-3’
5'G:T / C:T top	AJL412	5’-ACTATACAGCTAAGCTAACGCAT-3’
5'G:T / C:T bottom	AJL480	5’-ACTATACAGCTAAGCTACCGT-3’
5'C:T / C:T top	AJL593s	5’-ACTATACAGCTAAGCTAACGGA-3’
5'C:T / C:T bottom	AJL480	5’-ACTATACAGCTAAGCTACCGT-3’
5'C:T / G:T top	AJL593s	5’-ACTATACAGCTAAGCTAACGGA-3’
5'C:T / G:T bottom	AJL416	5’-ACTATACAGCTAAGCTAGCGT-3’
3'GAG / GAG top +C (fwd)	AJL240	5’-CTATACAGCTAAGGTGGTGCT-3’
3'GAG / GAG bottom +C (fwd)	AJL273	5’-CAGCTAAGGTGGAGAGCGA-3’
5'GC / GC (fwd) and pSSBR (fwd)	AJL265	5’-AGTGAATCGTGCACGCA-3’
All model products (rev)	AJL380b	5’-AGAAGCAGGGTAGCCAG-3’
All substrates and model products (fwd)	DARA3	5’-TGCAGGGTGACTATACAGCTAA-3’
All substrates and pSSBR (rev)	DARA4	5’-GCACGATTCACTCTGTTCCAT-3’
Probes	Name	Sequence (5’ à 3’)
top strand (FAM)	AJL348	/56-FAM/CGATGCTCT/ZEN/CAccgaaTTCTGTTAGACT/3IABkFQ/
bottom strand (HEX)	AJL349	/5HEX/CGATGCTCT/ZEN/CAggcttTTCTGTTAGACT/3IABkFQ/
bottom strand (FAM)	AJL363	/56-FAM/CGATGCTCT/ZEN/CAggcttTTCTGTTAGACT/3IABkFQ/
5'GC / GC repair (HEX)	AJL210	/5HEX/CAGTCTTCA/ZEN/TCAAGGTCACGCGTG/3IABkFQ/
pSSBR repair (HEX)	AJL185	/5HEX/TGGGACTTC/ZEN/GGCTGAGGAGGACA/3IABkFQ/
