# Supplementary material for: Nonhomologous end-joining uses distinct mechanisms to repair each strand of a double strand break
Source: Nat Commun. 2025 Nov 24;16:11599. doi: 10.1038/s41467-025-66528-8 (PMC12748747; doi:10.1038/s41467-025-66528-8)
Supplement: Supplementary file 8 — Source Data [file 41467_2025_66528_MOESM8_ESM.xlsx]

## Sheet: 2B
	top direct	bottom templated	top templated	bottom direct
0	0.000921	2.1e-05	7e-06	0.000376
2	1.1373	2.3e-05	0.003397	0.472571
5	1.28751	0.002607	0.010911	0.804447
10	1.24669	0.055001	0.031606	1.0277
20	1.11817	0.104586	0.057523	1.04937
30	1	0.115648	0.074852	0.889951

## Sheet: 2C
G:T / G:T	2 mins
	r1	r2	r3
both direct	0.7135	0.7349	0.694
top direct only	0.1975	0.2011	0.207
bottom direct only	0.0845	0.058	0.0901
top direct bottom templated	0.0043	0.0053	0.0084
bottom direct top templated	0.0002	0.0006	0.0004

## Sheet: 2D
G:T / G:T	30 mins
	r1	r2	r3
both direct	0.5082	0.654	0.6536
top direct only	0.3095	0.2535	0.2654
bottom direct only	0.1551	0.0536	0.0556
top direct bottom templated	0.0238	0.034	0.0228
bottom direct top templated	0.0035	0.0048	0.0026

## Sheet: 2E
G:T / C:T	2 mins
	r1	r2	r3
both direct	0.2229	0.2111	0.2018
top direct only	0.6967	0.7306	0.7227
bottom direct only	0.0464	0.037	0.0534
top direct bottom templated	0.034	0.0213	0.0221
bottom direct top templated	0	0	0

## Sheet: 2F
G:T / C:T	30 mins
	r1	r2	r3
both direct	0.0241	0.017	0.0309
top direct only	0.4844	0.4921	0.5719
bottom direct only	0.0119	0.0154	0.0196
top direct bottom templated	0.4783	0.4739	0.3757
bottom direct top templated	0.0014	0.0016	0.0019

## Sheet: 3B
	NHEJ +C product
	r1	r2	r3
wild type	1.03446	0.992473	0.974019
Polm-/-	0.003273	0.002369	0.002485
wild type	0.971299	1.07239	0.96005
Pol X -/-	0.001188	0.000742	0.000959
+ μWT 100ng	1.51439	1.37525	1.15869
+ μF46A 100ng	0.042491	0.060948	0.028994
+ μF46A 500ng	0.054135	0.03983	0.03352

## Sheet: 3B stats
	wild type			polm-/-			wild type			Pol X -/-			+ μWT 100ng			+ μF46A 100ng			+ μF46A 500ng
	r1	r2	r3	r1	r2	r3	r1	r2	r3	r1	r2	r3	r1	r2	r3	r1	r2	r3	r1	r2	r3
NHEJ +C product	30.411	30.471	30.498	38.715	39.181	39.112	27.808	27.665	27.825	37.483	38.162	37.792	27.167	27.306	27.553	32.323	31.802	32.874	31.973	32.416	32.665

## Sheet: 3D
	top ribo			top deoxy			bottom deoxy			bottom ribo
	r1	r2	r3	r1	r2	r3	r1	r2	r3	r1	r2	r3
0	0	0	0	0.013587	0.013587	0.013587	0.025775	0.027886	0.022788	0	0	0
2	0.476532	0.985399	0.719247	0.020488	0.013587	0.013588	0.025775	0.027889	0.022788	0.00757	0.04283	0
5	0.577207	1.07418	0.934385	0.054714	0.063224	0.013587	0.025774	0.067855	0.022788	0.00244	0	0.00568
10	1.16015	0.898414	0.576849	0.042404	0.099905	0.060028	0.086556	0.075214	0.193831	0.12796	0.09521	0
20	0.739552	0.37667	0.538373	0.282183	0.490453	0.337119	0.556804	0.456925	0.404946	0.01505	0	0.10577
30	0.597984	0.623498		0.391868	0.512954	0.888952	0.71434	0.831665	0.595602	0.13607	0.16961	0.144002

## Sheet: 3E
	bottom strand / top strand
	r1	r2	r3
MKO	0.669487	0.59807	0.592983
XKO	0.17948	0.16034	0.250123
XKO +WT lambda	0.79205		0.76482
XKO +WT mu	0.144898	0.137941	0.131747
XKO +WT beta	0.121147	0.126283	0.131011
MKO	0.713645	0.742416	0.686365
XKO	0.185286	0.17289	0.166449
XKO +λ WT 250ng	0.863155	0.846536	0.940745
XKO +λ L60A 250ng	0.187918	0.194318	0.188483
XKO +λ L60A 750ng	0.214764	0.220848	0.220754

## Sheet: S1A
	wild-type			Lig4-/-			Xlf-/-			Xlf-/- +XLF			Xrcc4-/-			Xrcc4-/- +XRCC4
	r1	r2	r3	r1	r2	r3	r1	r2	r3	r1	r2	r3	r1	r2	r3	r1	r2	r3
all NHEJ (CGblunt)	1.01756	0.948165	1.03647	0.001782	0.001359	0.001582	0.001106	0.002727	0.001639	0.620805	0.441563	1.14171	0.000688	0.001958	0.000677	0.617999	0.418611	0.342175

[truncated: 26 more sheets: S1A stats, S1C, S1C stats, S1D, S1D stats, S1F, S1G, S2A, S2B, S2C, S2D, S2E, S3A, S3B, S3C, S3D, S3E, S3F, S3G, S3H …]
